# Supplementary material for: New Derivatives of 2-(Cyclohexylamino)thiazol-4(5H)-one as Strong Inhibitors of 11β-Hydroxysteroid Dehydrogenase Type 1: Synthesis, Antiproliferative and Redox-Modulating Activity
Source: Int J Mol Sci. 2025 Sep 15;26(18):8972. doi: 10.3390/ijms26188972 (PMC12470129; doi:10.3390/ijms26188972)
Supplement: Supplementary file 1 [file ijms-26-08972-s001.zip]

Archive with 1 entries (1 files):
- ijms-3831192-supplementary.pdf
